# Supplementary material for: Cell-Free Fat Extract for the Treatment of Lumbar Disc Degeneration: A Novel Approach Using Adipose-Derived Biologic
Source: Biomedicines. 2025 May 30;13(6):1344. doi: 10.3390/biomedicines13061344 (PMC12189628; doi:10.3390/biomedicines13061344)
Supplement: Supplementary file 1 [file biomedicines-13-01344-s001.zip]

Archive with 1 entries (1 files):
- biomedicines-3532952-supplementary.pdf
